# Supplementary material for: Effects of Different Low-Temperature Storage Methods on the Quality and Processing Characteristics of Fresh Beef
Source: Foods. 2023 Feb 11;12(4):782. doi: 10.3390/foods12040782 (PMC9956586; doi:10.3390/foods12040782)
Supplement: Supplementary file 1 [file foods-12-00782-s001.zip]

Archive with 1 entries (1 files):
- foods-2202418-supplementary.pdf
